# Supplementary material for: Lysozyme-Induced Transcriptional Regulation of TNF-α Pathway Genes in Cells of the Monocyte Lineage
Source: Int J Mol Sci. 2019 Nov 5;20(21):5502. doi: 10.3390/ijms20215502 (PMC6862675; doi:10.3390/ijms20215502)
Supplement: Supplementary file 1 [file ijms-20-05502-s001.zip]

Archive with 2 entries (2 files):
- Supplementary material.pdf
- Supplementary Table 1.pdf
